# Supplementary material for: Three new species of the genus Zodarion (Araneae, Zodariidae) from China
Source: Zookeys. 2019 Jan 7;(813):67–87. doi: 10.3897/zookeys.813.29683 (PMC6331517; doi:10.3897/zookeys.813.29683)
Supplement: XML Treatment for Zodarion [file zookeys.813.29683-treatment1.xml]

<!DOCTYPE tp:taxon-treatment
  PUBLIC "-//TaxonX//DTD Taxonomic Treatment Publishing DTD v0 20100105//EN" "tax-treatment-NSO.dtd">
<tp:taxon-treatment xmlns:tp="http://www.plazi.org/taxpub"><tp:treatment-meta><kwd-group><label>Taxon classification</label><kwd><named-content xmlns:xlink="http://www.w3.org/1999/xlink" content-type="kingdom">Animalia</named-content></kwd><kwd><named-content xmlns:xlink="http://www.w3.org/1999/xlink" content-type="order">Araneae</named-content></kwd><kwd><named-content xmlns:xlink="http://www.w3.org/1999/xlink" content-type="family">Zodariidae</named-content></kwd></kwd-group><mixed-citation publication-type="journal"><person-group><name><surname>Zhang</surname><given-names>Bao-Shi</given-names></name><name><surname>Zhang</surname><given-names>Feng</given-names></name></person-group><article-title>Three new species of the genus <italic><tp:taxon-name><tp:taxon-name-part taxon-name-part-type="genus" reg="Zodarion">Zodarion</tp:taxon-name-part></tp:taxon-name></italic> (<tp:taxon-name><tp:taxon-name-part taxon-name-part-type="order">Araneae</tp:taxon-name-part></tp:taxon-name>, <tp:taxon-name><tp:taxon-name-part taxon-name-part-type="family">Zodariidae</tp:taxon-name-part></tp:taxon-name>) from China</article-title><source>Zookeys</source><day>7</day><month>1</month><year>2019</year><volume>2019</volume><issue>813</issue><fpage>67</fpage><lpage>87</lpage><pub-id pub-id-type="doi">10.3897/zookeys.813.29683</pub-id></mixed-citation></tp:treatment-meta><tp:nomenclature><label>Genus</label><tp:taxon-name>
              <tp:taxon-name-part taxon-name-part-type="genus" reg="Zodarion">Zodarion</tp:taxon-name-part>
            </tp:taxon-name><tp:taxon-authority>Thorell, 1887</tp:taxon-authority></tp:nomenclature><tp:treatment-sec sec-type="type species" id="SECID0EYJAC"><title>Type species.</title><p><italic><tp:taxon-name><tp:taxon-name-part taxon-name-part-type="genus" reg="Enyo">Enyo</tp:taxon-name-part><tp:taxon-name-part taxon-name-part-type="species" reg="nitida">nitida</tp:taxon-name-part></tp:taxon-name></italic> Audouin, 1826.</p><p>Most <italic><tp:taxon-name><tp:taxon-name-part taxon-name-part-type="genus" reg="Zodarion">Zodarion</tp:taxon-name-part></tp:taxon-name></italic> species are active at night and hide during the day in self-made retreats. <xref ref-type="bibr" rid="B5">Jocqué (1991)</xref> provided a generic diagnosis: the number of spinnerets reduced <!--PageBreak-->to two in males and six in females, the dense cover of flattened incised hairs on the tegument, and no more than one dorsal femoral spine. <xref ref-type="bibr" rid="B1">Bosmans (1994</xref>, <xref ref-type="bibr" rid="B2">1997</xref>, <xref ref-type="bibr" rid="B3">2009</xref>) revised the European <italic><tp:taxon-name><tp:taxon-name-part taxon-name-part-type="genus" reg="Zodarion">Zodarion</tp:taxon-name-part></tp:taxon-name></italic> and classified them into 12 groups. Large <abbrev xmlns:xlink="http://www.w3.org/1999/xlink" xlink:title="anterior median eyes" id="ABBRID0ELLAC" xlink:type="simple">AME</abbrev> are widely distributed among the taxa in the femoral organ clade, though species of the <italic><tp:taxon-name><tp:taxon-name-part taxon-name-part-type="genus" reg="Zodarion">Z.</tp:taxon-name-part><tp:taxon-name-part taxon-name-part-type="species" reg="thoni">thoni</tp:taxon-name-part></tp:taxon-name></italic>-group have small <abbrev xmlns:xlink="http://www.w3.org/1999/xlink" xlink:title="anterior median eyes" id="ABBRID0E1LAC" xlink:type="simple">AME</abbrev>, which is one of the diagnostic characters of <italic><tp:taxon-name><tp:taxon-name-part taxon-name-part-type="genus" reg="Zodariellum">Zodariellum</tp:taxon-name-part></tp:taxon-name></italic>. <italic><tp:taxon-name><tp:taxon-name-part taxon-name-part-type="genus" reg="Zodarion">Z.</tp:taxon-name-part><tp:taxon-name-part taxon-name-part-type="species" reg="apertum">apertum</tp:taxon-name-part></tp:taxon-name></italic> and <italic><tp:taxon-name><tp:taxon-name-part taxon-name-part-type="genus" reg="Zodarion">Z.</tp:taxon-name-part><tp:taxon-name-part taxon-name-part-type="species" reg="planum">planum</tp:taxon-name-part></tp:taxon-name></italic> are close to Central Asian spiders considered by <xref ref-type="bibr" rid="B8">Marusik and Koponen (2001)</xref> in <italic><tp:taxon-name><tp:taxon-name-part taxon-name-part-type="genus" reg="Zodariellum">Zodariellum</tp:taxon-name-part></tp:taxon-name></italic>, all these species have similar RTA and bulb. Therefore, the genus <italic><tp:taxon-name><tp:taxon-name-part taxon-name-part-type="genus" reg="Zodarion">Zodarion</tp:taxon-name-part></tp:taxon-name></italic> needs to be carefully examined and revised in the future.</p></tp:treatment-sec><ref-list><ref id="B5"><mixed-citation xmlns:xlink="http://www.w3.org/1999/xlink" xlink:type="simple"><person-group><name name-style="western"><surname>Jocqué</surname><given-names>R</given-names></name></person-group> (<year>1991</year>) <article-title>A generic revision of the spider family <tp:taxon-name><tp:taxon-name-part taxon-name-part-type="family">Zodariidae</tp:taxon-name-part></tp:taxon-name> (<tp:taxon-name><tp:taxon-name-part taxon-name-part-type="order">Araneae</tp:taxon-name-part></tp:taxon-name>).</article-title><source>Bulletin of the American Museum of Natural History</source><volume>201</volume>: <fpage>1</fpage>–<lpage>160</lpage>. <ext-link xlink:type="simple" ext-link-type="uri" xlink:href="http://hdl.handle.net/2246/894">http://hdl.handle.net/2246/894</ext-link></mixed-citation></ref><ref id="B1"><mixed-citation xmlns:xlink="http://www.w3.org/1999/xlink" xlink:type="simple"><person-group><name name-style="western"><surname>Bosmans</surname><given-names>R</given-names></name></person-group> (<year>1994</year>) <article-title>Revision of the genus <italic><tp:taxon-name><tp:taxon-name-part taxon-name-part-type="genus">Zodarion</tp:taxon-name-part></tp:taxon-name></italic> Walckenaer, 1833 in the Iberian Peninsula and Balearic Islands (<tp:taxon-name><tp:taxon-name-part taxon-name-part-type="order">Araneae</tp:taxon-name-part></tp:taxon-name>, <tp:taxon-name><tp:taxon-name-part taxon-name-part-type="family">Zodariidae</tp:taxon-name-part></tp:taxon-name>).</article-title><source>Eos</source><volume>69</volume>: <fpage>115</fpage>–<lpage>142</lpage>.</mixed-citation></ref><ref id="B2"><mixed-citation xmlns:xlink="http://www.w3.org/1999/xlink" xlink:type="simple"><person-group><name name-style="western"><surname>Bosmans</surname><given-names>R</given-names></name></person-group> (<year>1997</year>) <article-title>Revision of the genus <italic><tp:taxon-name><tp:taxon-name-part taxon-name-part-type="genus">Zodarion</tp:taxon-name-part></tp:taxon-name></italic> Walckenaer, 1833, part II. Western and Central Europe, including Italy (<tp:taxon-name><tp:taxon-name-part taxon-name-part-type="order">Araneae</tp:taxon-name-part></tp:taxon-name>: <tp:taxon-name><tp:taxon-name-part taxon-name-part-type="family">Zodariidae</tp:taxon-name-part></tp:taxon-name>).</article-title><source>Bulletin of the British Arachnological Society</source><volume>10</volume>(<issue>8</issue>): <fpage>265</fpage>–<lpage>294</lpage>.</mixed-citation></ref><ref id="B3"><mixed-citation xmlns:xlink="http://www.w3.org/1999/xlink" xlink:type="simple"><person-group><name name-style="western"><surname>Bosmans</surname><given-names>R</given-names></name></person-group> (<year>2009</year>) <article-title>Revision of the genus <italic><tp:taxon-name><tp:taxon-name-part taxon-name-part-type="genus">Zodarion</tp:taxon-name-part></tp:taxon-name></italic> Walckenaer, 1833, part III. South East Europe and Turkey (<tp:taxon-name><tp:taxon-name-part taxon-name-part-type="order">Araneae</tp:taxon-name-part></tp:taxon-name>: <tp:taxon-name><tp:taxon-name-part taxon-name-part-type="family">Zodariidae</tp:taxon-name-part></tp:taxon-name>).</article-title><source>Contributions to Natural History</source><volume>12</volume>: <fpage>211</fpage>–<lpage>295</lpage>.</mixed-citation></ref><ref id="B8"><mixed-citation xmlns:xlink="http://www.w3.org/1999/xlink" xlink:type="simple"><person-group><name name-style="western"><surname>Marusik</surname><given-names>YM</given-names></name><name name-style="western"><surname>Koponen</surname><given-names>S</given-names></name></person-group> (<year>2001</year>) <article-title>Spiders of the family <tp:taxon-name><tp:taxon-name-part taxon-name-part-type="family">Zodariidae</tp:taxon-name-part></tp:taxon-name> from Mongolia (<tp:taxon-name><tp:taxon-name-part taxon-name-part-type="class">Arachnida</tp:taxon-name-part></tp:taxon-name>: <tp:taxon-name><tp:taxon-name-part taxon-name-part-type="order">Araneae</tp:taxon-name-part></tp:taxon-name>).</article-title><source>Reichenbachia</source><volume>34</volume>: <fpage>39</fpage>–<lpage>48</lpage>.</mixed-citation></ref></ref-list></tp:taxon-treatment>
