# Supplementary material for: Three new species of the genus Zodarion (Araneae, Zodariidae) from China
Source: Zookeys. 2019 Jan 7;(813):67–87. doi: 10.3897/zookeys.813.29683 (PMC6331517; doi:10.3897/zookeys.813.29683)
Supplement: XML Treatment for Zodarion apertum [file zookeys.813.29683-treatment2.xml]

<!DOCTYPE tp:taxon-treatment
  PUBLIC "-//TaxonX//DTD Taxonomic Treatment Publishing DTD v0 20100105//EN" "tax-treatment-NSO.dtd">
<tp:taxon-treatment xmlns:tp="http://www.plazi.org/taxpub"><tp:treatment-meta><kwd-group><label>Taxon classification</label><kwd><named-content xmlns:xlink="http://www.w3.org/1999/xlink" content-type="kingdom">Animalia</named-content></kwd><kwd><named-content xmlns:xlink="http://www.w3.org/1999/xlink" content-type="order">Araneae</named-content></kwd><kwd><named-content xmlns:xlink="http://www.w3.org/1999/xlink" content-type="family">Zodariidae</named-content></kwd></kwd-group><mixed-citation publication-type="journal"><person-group><name><surname>Zhang</surname><given-names>Bao-Shi</given-names></name><name><surname>Zhang</surname><given-names>Feng</given-names></name></person-group><article-title>Three new species of the genus <italic><tp:taxon-name><tp:taxon-name-part taxon-name-part-type="genus" reg="Zodarion">Zodarion</tp:taxon-name-part></tp:taxon-name></italic> (<tp:taxon-name><tp:taxon-name-part taxon-name-part-type="order">Araneae</tp:taxon-name-part></tp:taxon-name>, <tp:taxon-name><tp:taxon-name-part taxon-name-part-type="family">Zodariidae</tp:taxon-name-part></tp:taxon-name>) from China</article-title><source>Zookeys</source><day>7</day><month>1</month><year>2019</year><volume>2019</volume><issue>813</issue><fpage>67</fpage><lpage>87</lpage><pub-id pub-id-type="doi">10.3897/zookeys.813.29683</pub-id></mixed-citation></tp:treatment-meta><tp:nomenclature><tp:taxon-name>
              <tp:taxon-name-part taxon-name-part-type="genus" reg="Zodarion">Zodarion</tp:taxon-name-part>
              <tp:taxon-name-part taxon-name-part-type="species" reg="apertum">apertum</tp:taxon-name-part>
              <object-id xmlns:xlink="http://www.w3.org/1999/xlink" content-type="zoobank" xlink:type="simple">http://zoobank.org/029D1AF1-EEBA-410B-91F1-A92C12B7E6E3</object-id>
            </tp:taxon-name><tp:taxon-status xmlns:xlink="http://www.w3.org/1999/xlink" xlink:type="simple">sp. n.</tp:taxon-status><xref ref-type="fig" rid="F1">Figures 1</xref><xref ref-type="fig" rid="F2">, 2</xref><xref ref-type="fig" rid="F3">, 3</xref></tp:nomenclature><tp:treatment-sec sec-type="type material" id="SECID0EBPAC"><title>Type material.</title><p><bold>Holotype</bold> ♂ (Z-Xinjiang-200905-11), Luntai County (<named-content xmlns:xlink="http://www.w3.org/1999/xlink" content-type="dwc:verbatimCoordinates" xlink:type="simple"><named-content content-type="geo-json" specific-use="{&#34;type&#34;:&#34;Point&#34;,&#34;coordinates&#34;:[84.183333,41.366667]}" id="NCID0EMPAC" xlink:type="simple">41°22'N, 84°11'E</named-content></named-content>), Xinjiang Uygur Autonomous Region, China, 27 May 2009, Dong Sun leg. <bold>Paratype</bold>: 1 ♀ (Z-Xinjiang-200905-12), same data as holotype.</p></tp:treatment-sec><tp:treatment-sec sec-type="diagnosis" id="SECID0ETPAC"><title>Diagnosis.</title><p>The male of <italic><tp:taxon-name><tp:taxon-name-part taxon-name-part-type="genus" reg="Zodarion">Z.</tp:taxon-name-part><tp:taxon-name-part taxon-name-part-type="species" reg="apertum">apertum</tp:taxon-name-part></tp:taxon-name></italic> sp. n. is very similar to that of <italic><tp:taxon-name><tp:taxon-name-part taxon-name-part-type="genus" reg="Zodarion">Z.</tp:taxon-name-part><tp:taxon-name-part taxon-name-part-type="species" reg="mongolicum">mongolicum</tp:taxon-name-part></tp:taxon-name></italic> (Marusik &amp; Koponen, 2001) in having a fold on the apical tegular apophysis, a relatively wider bulb, and the wide and flat apical part of the retrolateral tibial apophysis enlarged. However, it can be distinguished from <italic><tp:taxon-name><tp:taxon-name-part taxon-name-part-type="genus" reg="Zodarion">Z.</tp:taxon-name-part><tp:taxon-name-part taxon-name-part-type="species" reg="mongolicum">mongolicum</tp:taxon-name-part></tp:taxon-name></italic> by the posteriorly downward direction of the embolic base (down-retrolaterally in <italic><tp:taxon-name><tp:taxon-name-part taxon-name-part-type="genus" reg="Zodarion">Z.</tp:taxon-name-part><tp:taxon-name-part taxon-name-part-type="species" reg="mongolicum">mongolicum</tp:taxon-name-part></tp:taxon-name></italic>), the retrolateral tibial apophysis with aclinal apical margin in ventral view (flat in <italic><tp:taxon-name><tp:taxon-name-part taxon-name-part-type="genus" reg="Zodarion">Z.</tp:taxon-name-part><tp:taxon-name-part taxon-name-part-type="species" reg="mongolicum">mongolicum</tp:taxon-name-part></tp:taxon-name></italic>), and the posterior tip of the conductor being at the 6-o’clock-position (5-o’clock-position in <italic><tp:taxon-name><tp:taxon-name-part taxon-name-part-type="genus" reg="Zodarion">Z.</tp:taxon-name-part><tp:taxon-name-part taxon-name-part-type="species" reg="mongolicum">mongolicum</tp:taxon-name-part></tp:taxon-name></italic>) (Figs <xref ref-type="fig" rid="F2">2A–C</xref>, <xref ref-type="fig" rid="F3">3A–C</xref>). The female of this new species resembles that of <italic><tp:taxon-name><tp:taxon-name-part taxon-name-part-type="genus" reg="Zodarion">Z.</tp:taxon-name-part><tp:taxon-name-part taxon-name-part-type="species" reg="zebra">zebra</tp:taxon-name-part></tp:taxon-name></italic> Charitonov, 1946, <italic><tp:taxon-name><tp:taxon-name-part taxon-name-part-type="genus" reg="Zodarion">Z.</tp:taxon-name-part><tp:taxon-name-part taxon-name-part-type="species" reg="spasskyi">spasskyi</tp:taxon-name-part></tp:taxon-name></italic> Charitonov, 1946, and <italic><tp:taxon-name><tp:taxon-name-part taxon-name-part-type="genus" reg="Zodarion">Z.</tp:taxon-name-part><tp:taxon-name-part taxon-name-part-type="species" reg="proszynskii">proszynskii</tp:taxon-name-part></tp:taxon-name></italic> Nenilin &amp; Fet, 1985 in having a straight margin of the pocket and closer apices of the two spermathecae, though the spiracles of the spermathecae are smaller than in the latter three species (Figs <xref ref-type="fig" rid="F2">2D, E</xref>, <xref ref-type="fig" rid="F3">3D, E</xref>).</p></tp:treatment-sec><tp:treatment-sec sec-type="etymology" id="SECID0ENDAE"><title>Etymology.</title><p>The specific name is from the Latin <italic>apertum</italic>, in reference to the uncovered terminal of the retrolateral tibial apophysis; adjective.</p></tp:treatment-sec><tp:treatment-sec sec-type="description" id="SECID0E4DAE"><title>Description.</title><p>Male (holotype): total length 3.65; carapace 1.79 long, 1.37 wide; opisthosoma 2.02 long, 1.33 wide. Carapace (Fig. <xref ref-type="fig" rid="F1">1A</xref>) declining, yellow-brown, furnished with black net-like stripes, flat thorax, and smooth tegument. Longitudinal fovea black. Clypeus 0.16 high, yellow brown. Anterior eye row slightly procurved, posterior eye row strongly procurved in dorsal view. Ocular area black. Eye sizes and interdistances: <abbrev xmlns:xlink="http://www.w3.org/1999/xlink" xlink:title="anterior median eyes" id="ABBRID0EHEAE" xlink:type="simple">AME</abbrev> 0.18, <abbrev xmlns:xlink="http://www.w3.org/1999/xlink" xlink:title="anterior lateral eyes" id="ABBRID0ELEAE" xlink:type="simple">ALE</abbrev> 0.12, <abbrev xmlns:xlink="http://www.w3.org/1999/xlink" xlink:title="posterior median eyes" id="ABBRID0EPEAE" xlink:type="simple">PME</abbrev> 0.08, <abbrev xmlns:xlink="http://www.w3.org/1999/xlink" xlink:title="posterior lateral eyes" id="ABBRID0ETEAE" xlink:type="simple">PLE</abbrev> 0.10, <abbrev xmlns:xlink="http://www.w3.org/1999/xlink" xlink:title="anterior median eyes" id="ABBRID0EXEAE" xlink:type="simple">AME</abbrev>–<abbrev xmlns:xlink="http://www.w3.org/1999/xlink" xlink:title="anterior median eyes" id="ABBRID0E2EAE" xlink:type="simple">AME</abbrev> 0.08, <abbrev xmlns:xlink="http://www.w3.org/1999/xlink" xlink:title="anterior median eyes" id="ABBRID0E6EAE" xlink:type="simple">AME</abbrev>–<abbrev xmlns:xlink="http://www.w3.org/1999/xlink" xlink:title="anterior lateral eyes" id="ABBRID0EDFAE" xlink:type="simple">ALE</abbrev> 0.01, <abbrev xmlns:xlink="http://www.w3.org/1999/xlink" xlink:title="anterior lateral eyes" id="ABBRID0EHFAE" xlink:type="simple">ALE</abbrev>–<abbrev xmlns:xlink="http://www.w3.org/1999/xlink" xlink:title="anterior lateral eyes" id="ABBRID0ELFAE" xlink:type="simple">ALE</abbrev> 0.55, <abbrev xmlns:xlink="http://www.w3.org/1999/xlink" xlink:title="anterior median eyes" id="ABBRID0EPFAE" xlink:type="simple">AME</abbrev>–<abbrev xmlns:xlink="http://www.w3.org/1999/xlink" xlink:title="posterior median eyes" id="ABBRID0ETFAE" xlink:type="simple">PME</abbrev> 0.07, <abbrev xmlns:xlink="http://www.w3.org/1999/xlink" xlink:title="posterior median eyes" id="ABBRID0EXFAE" xlink:type="simple">PME</abbrev>–<abbrev xmlns:xlink="http://www.w3.org/1999/xlink" xlink:title="posterior median eyes" id="ABBRID0E2FAE" xlink:type="simple">PME</abbrev> 0.24, <abbrev xmlns:xlink="http://www.w3.org/1999/xlink" xlink:title="posterior median eyes" id="ABBRID0E6FAE" xlink:type="simple">PME</abbrev>–<abbrev xmlns:xlink="http://www.w3.org/1999/xlink" xlink:title="posterior lateral eyes" id="ABBRID0EDGAE" xlink:type="simple">PLE</abbrev> 0.04, <abbrev xmlns:xlink="http://www.w3.org/1999/xlink" xlink:title="posterior lateral eyes" id="ABBRID0EHGAE" xlink:type="simple">PLE</abbrev>–<abbrev xmlns:xlink="http://www.w3.org/1999/xlink" xlink:title="posterior lateral eyes" id="ABBRID0ELGAE" xlink:type="simple">PLE</abbrev> 0.52, <abbrev xmlns:xlink="http://www.w3.org/1999/xlink" xlink:title="anterior lateral eyes" id="ABBRID0EPGAE" xlink:type="simple">ALE</abbrev>–<abbrev xmlns:xlink="http://www.w3.org/1999/xlink" xlink:title="posterior lateral eyes" id="ABBRID0ETGAE" xlink:type="simple">PLE</abbrev> 0.03. <abbrev xmlns:xlink="http://www.w3.org/1999/xlink" xlink:title="median ocular quadrangle" id="ABBRID0EXGAE" xlink:type="simple">MOQ</abbrev> 0.32 long, anterior width 0.41, posterior width 0.40. Mouthparts (Fig. <xref ref-type="fig" rid="F1">1B</xref>): chelicerae yellow-brown, with two anterior and one posterior teeth on margins of fang furrows, terminal part with row of black hairs; endites yellowish, apices paler and provided with dense black scopula; labium triangular, 0.23 long, 0.29 wide, yellow-brown, apices paler. Sternum (Fig. <xref ref-type="fig" rid="F1">1B</xref>) 0.90 long, 1.04 wide, yellowish, lateral margin dark, provided with sparse black setae, its lateral margin with inter- and intra-coxal triangles. Legs (Fig. <xref ref-type="fig" rid="F1">1A, B</xref>) yellow-brown. Leg measurements: leg I 5.39 (1.05 + 0.51 + 1.47 + 1.66 + 0.70), II 4.47 (0.90 + 0.46 + 1.54 + 1.00 + 0.57), III 5.85 (1.68 + 0.48 + 1.53 + 1.52 + 0.64), IV 6.24 (1.57+ 0.58 + 1.31 + 1.70 + 1.08). Opisthosoma covered with pale short hairs. Dorsum of opisthosoma gray, covered with large irregular black patches; venter gray, with small black patches. Spinnerets gray (Fig. <xref ref-type="fig" rid="F1">1A, B</xref>).</p><fig id="F1" position="float" orientation="portrait"><label>Figure 1.</label><caption><p><italic><tp:taxon-name><tp:taxon-name-part taxon-name-part-type="genus" reg="Zodarion">Zodarion</tp:taxon-name-part><tp:taxon-name-part taxon-name-part-type="species" reg="apertum">apertum</tp:taxon-name-part></tp:taxon-name></italic> sp. n., habitus (<bold>A, C</bold> dorsal view <bold>B, D</bold> ventral view) <bold>A, B</bold> Male holotype <bold>C, D</bold> Female paratype.</p></caption><graphic xmlns:xlink="http://www.w3.org/1999/xlink" xlink:href="zookeys-813-067-g001.jpg" position="float" orientation="portrait" xlink:type="simple" id="oo_254897.jpg"/></fig><p>Palp (Figs <xref ref-type="fig" rid="F2">2A–C</xref>, <xref ref-type="fig" rid="F3">3A–C</xref>). Coxae of palps white, other sections yellow; length to width ratio of femur 3.0, length to width ratio of patella 1.2; retrolateral tibial apophysis enlarged, about 3 times the tibial length, apical part wide and flat, apical margin aclinal, with thin hook-shaped dorsolateral terminal; cymbium with terminal spine, tutaculum obvious; tegular apophysis wide and strong, apical part with a fold, retrolaterally with long and beak shaped extension, tegular apophysis hook S-shaped in prolateral view, extends to basal embolus; membranous conductor long, lamellate and running almost along whole course of the embolus; base of embolus almost triangular.</p><p><bold>Female.</bold> Total length 4.65: carapace 1.73 long, 1.12 wide; opisthosoma 2.96 long, 1.92 wide. Carapace yellow-brown. Clypeal height 0.21. Eye diameters: <abbrev xmlns:xlink="http://www.w3.org/1999/xlink" xlink:title="anterior median eyes" id="ABBRID0EZIAE" xlink:type="simple">AME</abbrev> 0.19, <abbrev xmlns:xlink="http://www.w3.org/1999/xlink" xlink:title="anterior lateral eyes" id="ABBRID0E4IAE" xlink:type="simple">ALE</abbrev> 0.11, <abbrev xmlns:xlink="http://www.w3.org/1999/xlink" xlink:title="posterior median eyes" id="ABBRID0EBJAE" xlink:type="simple">PME</abbrev> 0.08, <abbrev xmlns:xlink="http://www.w3.org/1999/xlink" xlink:title="posterior lateral eyes" id="ABBRID0EFJAE" xlink:type="simple">PLE</abbrev> 0.08. Eye sizes and interdistances: <abbrev xmlns:xlink="http://www.w3.org/1999/xlink" xlink:title="anterior median eyes" id="ABBRID0EJJAE" xlink:type="simple">AME</abbrev>–<abbrev xmlns:xlink="http://www.w3.org/1999/xlink" xlink:title="anterior median eyes" id="ABBRID0ENJAE" xlink:type="simple">AME</abbrev> 0.07, <abbrev xmlns:xlink="http://www.w3.org/1999/xlink" xlink:title="anterior median eyes" id="ABBRID0ERJAE" xlink:type="simple">AME</abbrev>–<abbrev xmlns:xlink="http://www.w3.org/1999/xlink" xlink:title="anterior lateral eyes" id="ABBRID0EVJAE" xlink:type="simple">ALE</abbrev> 0.02, <abbrev xmlns:xlink="http://www.w3.org/1999/xlink" xlink:title="anterior lateral eyes" id="ABBRID0EZJAE" xlink:type="simple">ALE</abbrev>–<abbrev xmlns:xlink="http://www.w3.org/1999/xlink" xlink:title="anterior lateral eyes" id="ABBRID0E4JAE" xlink:type="simple">ALE</abbrev> 0.51, <abbrev xmlns:xlink="http://www.w3.org/1999/xlink" xlink:title="anterior median eyes" id="ABBRID0EBKAE" xlink:type="simple">AME</abbrev>–<abbrev xmlns:xlink="http://www.w3.org/1999/xlink" xlink:title="posterior median eyes" id="ABBRID0EFKAE" xlink:type="simple">PME</abbrev> 0.08, <abbrev xmlns:xlink="http://www.w3.org/1999/xlink" xlink:title="posterior median eyes" id="ABBRID0EJKAE" xlink:type="simple">PME</abbrev>–<abbrev xmlns:xlink="http://www.w3.org/1999/xlink" xlink:title="posterior median eyes" id="ABBRID0ENKAE" xlink:type="simple">PME</abbrev> 0.22, <abbrev xmlns:xlink="http://www.w3.org/1999/xlink" xlink:title="posterior median eyes" id="ABBRID0ERKAE" xlink:type="simple">PME</abbrev>–<abbrev xmlns:xlink="http://www.w3.org/1999/xlink" xlink:title="posterior lateral eyes" id="ABBRID0EVKAE" xlink:type="simple">PLE</abbrev> 0.04, <abbrev xmlns:xlink="http://www.w3.org/1999/xlink" xlink:title="posterior lateral eyes" id="ABBRID0EZKAE" xlink:type="simple">PLE</abbrev>–<abbrev xmlns:xlink="http://www.w3.org/1999/xlink" xlink:title="posterior lateral eyes" id="ABBRID0E4KAE" xlink:type="simple">PLE</abbrev> 0.48, <abbrev xmlns:xlink="http://www.w3.org/1999/xlink" xlink:title="anterior lateral eyes" id="ABBRID0EBLAE" xlink:type="simple">ALE</abbrev>–<abbrev xmlns:xlink="http://www.w3.org/1999/xlink" xlink:title="posterior lateral eyes" id="ABBRID0EFLAE" xlink:type="simple">PLE</abbrev> 0.04. <abbrev xmlns:xlink="http://www.w3.org/1999/xlink" xlink:title="median ocular quadrangle" id="ABBRID0EJLAE" xlink:type="simple">MOQ</abbrev> 0.32 long, front width 0.36, back width 0.33. Mouthparts (Fig. <xref ref-type="fig" rid="F1">1D</xref>): labium 0.23 long, 0.31 wide. Sternum 0.83 long, 0.97 wide. Leg measurements: I 4.78 (1.28 + 0.55+ 1.06 + 1.30 + 0.59), II 4.58 (1.30 + 0.42 + 0.93 + 1.23 + 0.70), III 4.73 (1.24 + 0.45 + 1.02 + 1.28 + 0.74), IV 6.14 (1.62 + 0.53 + 1.39 + 1.62 + 0.98). Dorsum of opisthosoma black; venter white. Other colors as in male (Fig. <xref ref-type="fig" rid="F1">1C, D</xref>).</p><p>Epigyne (Figs <xref ref-type="fig" rid="F2">2D, E</xref>, <xref ref-type="fig" rid="F3">3D, E</xref>). Posterior part with central hood, which is bathingcap-shaped, 0.6 long, 0.13 wide, posteromedian margin straight, copulatory openings situated in posterior part of epigyne; long and spiraled spermathecae visible through integument, apices of two spermathecae converging and touching each other, base of two spermathecae distant (about 4 times the spermathecal diameter), brown spermathecae with 5 coils.</p><fig id="F2" position="float" orientation="portrait"><label>Figure 2.</label><caption><p><italic><tp:taxon-name><tp:taxon-name-part taxon-name-part-type="genus" reg="Zodarion">Zodarion</tp:taxon-name-part><tp:taxon-name-part taxon-name-part-type="species" reg="apertum">apertum</tp:taxon-name-part></tp:taxon-name></italic> sp. n., male holotype left palp (<bold>A–C</bold>) and female paratype (<bold>D, E</bold>) <bold>A</bold> Prolateral view <bold>B</bold> Ventral view <bold>C</bold> Retrolateral view <bold>D</bold> Epigynum, ventral view <bold>E</bold> Vulva, dorsal view.</p></caption><graphic xmlns:xlink="http://www.w3.org/1999/xlink" xlink:href="zookeys-813-067-g002.jpg" position="float" orientation="portrait" xlink:type="simple" id="oo_254898.jpg"/></fig><fig id="F3" position="float" orientation="portrait"><label>Figure 3.</label><caption><p><italic><tp:taxon-name><tp:taxon-name-part taxon-name-part-type="genus" reg="Zodarion">Zodarion</tp:taxon-name-part><tp:taxon-name-part taxon-name-part-type="species" reg="apertum">apertum</tp:taxon-name-part></tp:taxon-name></italic> sp. n., male holotype (<bold>A–C</bold>) and female paratype (<bold>D, E</bold>) <bold>A–C</bold> Left male palp (<bold>A</bold> prolateral view <bold>B</bold> ventral view <bold>C</bold> retrolateral view) <bold>D</bold> Epigynum, ventral view <bold>E</bold> Vulva, dorsal view. Abbreviations: C, conductor; DLH, dorsolateral hook; E, embolus; EH, epigynal hood; RTA, retrolateral tibial apophysis; S, spermatheca; TA, tegular apophysis; TAH, tegular apophysis hook; TU, tutaculum.</p></caption><graphic xmlns:xlink="http://www.w3.org/1999/xlink" xlink:href="zookeys-813-067-g003.jpg" position="float" orientation="portrait" xlink:type="simple" id="oo_254899.jpg"/></fig></tp:treatment-sec><tp:treatment-sec sec-type="distribution" id="SECID0ENOAE"><title>Distribution.</title><p>China (Xinjiang).</p></tp:treatment-sec></tp:taxon-treatment>
