# Supplementary material for: Three new species of the genus Zodarion (Araneae, Zodariidae) from China
Source: Zookeys. 2019 Jan 7;(813):67–87. doi: 10.3897/zookeys.813.29683 (PMC6331517; doi:10.3897/zookeys.813.29683)
Supplement: XML Treatment for Zodarion planum [file zookeys.813.29683-treatment3.xml]

<!DOCTYPE tp:taxon-treatment
  PUBLIC "-//TaxonX//DTD Taxonomic Treatment Publishing DTD v0 20100105//EN" "tax-treatment-NSO.dtd">
<tp:taxon-treatment xmlns:tp="http://www.plazi.org/taxpub"><tp:treatment-meta><kwd-group><label>Taxon classification</label><kwd><named-content xmlns:xlink="http://www.w3.org/1999/xlink" content-type="kingdom">Animalia</named-content></kwd><kwd><named-content xmlns:xlink="http://www.w3.org/1999/xlink" content-type="order">Araneae</named-content></kwd><kwd><named-content xmlns:xlink="http://www.w3.org/1999/xlink" content-type="family">Zodariidae</named-content></kwd></kwd-group><mixed-citation publication-type="journal"><person-group><name><surname>Zhang</surname><given-names>Bao-Shi</given-names></name><name><surname>Zhang</surname><given-names>Feng</given-names></name></person-group><article-title>Three new species of the genus <italic><tp:taxon-name><tp:taxon-name-part taxon-name-part-type="genus" reg="Zodarion">Zodarion</tp:taxon-name-part></tp:taxon-name></italic> (<tp:taxon-name><tp:taxon-name-part taxon-name-part-type="order">Araneae</tp:taxon-name-part></tp:taxon-name>, <tp:taxon-name><tp:taxon-name-part taxon-name-part-type="family">Zodariidae</tp:taxon-name-part></tp:taxon-name>) from China</article-title><source>Zookeys</source><day>7</day><month>1</month><year>2019</year><volume>2019</volume><issue>813</issue><fpage>67</fpage><lpage>87</lpage><pub-id pub-id-type="doi">10.3897/zookeys.813.29683</pub-id></mixed-citation></tp:treatment-meta><tp:nomenclature><tp:taxon-name>
              <tp:taxon-name-part taxon-name-part-type="genus" reg="Zodarion">Zodarion</tp:taxon-name-part>
              <tp:taxon-name-part taxon-name-part-type="species" reg="planum">planum</tp:taxon-name-part>
              <object-id xmlns:xlink="http://www.w3.org/1999/xlink" content-type="zoobank" xlink:type="simple">http://zoobank.org/CAB3D10A-A662-4AEC-8829-35D9157EFDB3</object-id>
            </tp:taxon-name><tp:taxon-status xmlns:xlink="http://www.w3.org/1999/xlink" xlink:type="simple">sp. n.</tp:taxon-status><xref ref-type="fig" rid="F4">Figures 4</xref><xref ref-type="fig" rid="F5">, 5</xref><!--PageBreak--><!--PageBreak--><!--PageBreak--><!--PageBreak--></tp:nomenclature><tp:treatment-sec sec-type="type material" id="SECID0EGQAE"><title>Type material.</title><p><bold>Holotype</bold> ♂ (Z-Shaanxi-198606-22), Baoji City (<named-content xmlns:xlink="http://www.w3.org/1999/xlink" content-type="dwc:verbatimCoordinates" xlink:type="simple"><named-content content-type="geo-json" specific-use="{&#34;type&#34;:&#34;Point&#34;,&#34;coordinates&#34;:[107.150000,34.366667]}" id="NCID0ERQAE" xlink:type="simple">34°22'N, 107°09'E</named-content></named-content>), Shaanxi Province, China, 22 June 1986, Mingsheng Zhu leg.</p></tp:treatment-sec><tp:treatment-sec sec-type="diagnosis" id="SECID0EWQAE"><title>Diagnosis.</title><p>The male of <italic><tp:taxon-name><tp:taxon-name-part taxon-name-part-type="genus" reg="Zodarion">Z.</tp:taxon-name-part><tp:taxon-name-part taxon-name-part-type="species" reg="planum">planum</tp:taxon-name-part></tp:taxon-name></italic> is very similar to those of <italic><tp:taxon-name><tp:taxon-name-part taxon-name-part-type="genus" reg="Zodarion">Z.</tp:taxon-name-part><tp:taxon-name-part taxon-name-part-type="species" reg="sytchevskajae">sytchevskajae</tp:taxon-name-part></tp:taxon-name></italic> Nenilin &amp; Fet, 1985, <italic><tp:taxon-name><tp:taxon-name-part taxon-name-part-type="genus" reg="Zodarion">Z.</tp:taxon-name-part><tp:taxon-name-part taxon-name-part-type="species" reg="chaoyangense">chaoyangense</tp:taxon-name-part></tp:taxon-name></italic> Zhu &amp; Zhu, 1983, and <italic><tp:taxon-name><tp:taxon-name-part taxon-name-part-type="genus" reg="Zodarion">Z.</tp:taxon-name-part><tp:taxon-name-part taxon-name-part-type="species" reg="furcum">furcum</tp:taxon-name-part></tp:taxon-name></italic> Zhu, 1988, as all have dorsolateral processes extending from the middle part of the retrolateral tibial apophysis, though <italic><tp:taxon-name><tp:taxon-name-part taxon-name-part-type="genus" reg="Zodarion">Z.</tp:taxon-name-part><tp:taxon-name-part taxon-name-part-type="species" reg="planum">planum</tp:taxon-name-part></tp:taxon-name></italic> can be distinguished from the others by the wide and fluent margins of the dorsolateral process (obviously curving in the other three species) (Figs <xref ref-type="fig" rid="F4">4C–E</xref>, <xref ref-type="fig" rid="F5">5A–C</xref>).</p><fig id="F4" position="float" orientation="portrait"><label>Figure 4.</label><caption><p><italic><tp:taxon-name><tp:taxon-name-part taxon-name-part-type="genus" reg="Zodarion">Zodarion</tp:taxon-name-part><tp:taxon-name-part taxon-name-part-type="species" reg="planum">planum</tp:taxon-name-part></tp:taxon-name></italic> sp. n., male holotype (<bold>A–E</bold>) <bold>A, B</bold> Habitus (<bold>A</bold> dorsal view <bold>B</bold> ventral view) <bold>C–E</bold> Left male palp (<bold>C</bold> prolateral view <bold>D</bold> ventral view <bold>E</bold> retrolateral view).</p></caption><graphic xmlns:xlink="http://www.w3.org/1999/xlink" xlink:href="zookeys-813-067-g004.jpg" position="float" orientation="portrait" xlink:type="simple" id="oo_254900.jpg"/></fig><fig id="F5" position="float" orientation="portrait"><label>Figure 5.</label><caption><p><italic><tp:taxon-name><tp:taxon-name-part taxon-name-part-type="genus" reg="Zodarion">Zodarion</tp:taxon-name-part><tp:taxon-name-part taxon-name-part-type="species" reg="planum">planum</tp:taxon-name-part></tp:taxon-name></italic> sp. n. <bold>A–C</bold> Left male palp of male holotype (<bold>A</bold> prolateral view <bold>B</bold> ventral view <bold>C</bold> retrolateral view). Abbreviations: C, conductor; DLH, dorsolateral hook; E, embolus; RTA, retrolateral tibial apophysis; TA, tegular apophysis; TAH, tegular apophysis hook; TU, tutaculum.</p></caption><graphic xmlns:xlink="http://www.w3.org/1999/xlink" xlink:href="zookeys-813-067-g005.jpg" position="float" orientation="portrait" xlink:type="simple" id="oo_254901.jpg"/></fig><!--PageBreak--><!--PageBreak--></tp:treatment-sec><tp:treatment-sec sec-type="etymology" id="SECID0EFVAE"><title>Etymology.</title><p>The specific name is from the Latin <italic>planum</italic>, in reference to the dorsolateral hook-shaped process of the retrolateral tibial apophysis; adjective.</p></tp:treatment-sec><tp:treatment-sec sec-type="description" id="SECID0EVVAE"><title>Description.</title><p>Male (holotype): total length 2.22; carapace 1.20 long, 1.00 wide; opisthosoma 1.02 long, 0.74 wide. Carapace (Fig. <xref ref-type="fig" rid="F4">4A</xref>) declining, longer than wide, yellow-brown, furnished with inconspicuous black netlike stripes. Clypeus 0.16 high, yellow-brown. Anterior eye row slightly procurved, posterior eye row strongly procurved in dorsal view. Ocular area black. Eye sizes and interdistances: <abbrev xmlns:xlink="http://www.w3.org/1999/xlink" xlink:title="anterior median eyes" id="ABBRID0E6VAE" xlink:type="simple">AME</abbrev> 0.13, <abbrev xmlns:xlink="http://www.w3.org/1999/xlink" xlink:title="anterior lateral eyes" id="ABBRID0EDWAE" xlink:type="simple">ALE</abbrev> 0.08, <abbrev xmlns:xlink="http://www.w3.org/1999/xlink" xlink:title="posterior median eyes" id="ABBRID0EHWAE" xlink:type="simple">PME</abbrev> 0.07, <abbrev xmlns:xlink="http://www.w3.org/1999/xlink" xlink:title="posterior lateral eyes" id="ABBRID0ELWAE" xlink:type="simple">PLE</abbrev> 0.07, <abbrev xmlns:xlink="http://www.w3.org/1999/xlink" xlink:title="anterior median eyes" id="ABBRID0EPWAE" xlink:type="simple">AME</abbrev>–<abbrev xmlns:xlink="http://www.w3.org/1999/xlink" xlink:title="anterior median eyes" id="ABBRID0ETWAE" xlink:type="simple">AME</abbrev> 0.04, <abbrev xmlns:xlink="http://www.w3.org/1999/xlink" xlink:title="anterior median eyes" id="ABBRID0EXWAE" xlink:type="simple">AME</abbrev>–<abbrev xmlns:xlink="http://www.w3.org/1999/xlink" xlink:title="anterior lateral eyes" id="ABBRID0E2WAE" xlink:type="simple">ALE</abbrev> 0.06, <abbrev xmlns:xlink="http://www.w3.org/1999/xlink" xlink:title="anterior lateral eyes" id="ABBRID0E6WAE" xlink:type="simple">ALE</abbrev>–<abbrev xmlns:xlink="http://www.w3.org/1999/xlink" xlink:title="anterior lateral eyes" id="ABBRID0EDXAE" xlink:type="simple">ALE</abbrev> 0.42, <abbrev xmlns:xlink="http://www.w3.org/1999/xlink" xlink:title="anterior median eyes" id="ABBRID0EHXAE" xlink:type="simple">AME</abbrev>–<abbrev xmlns:xlink="http://www.w3.org/1999/xlink" xlink:title="posterior median eyes" id="ABBRID0ELXAE" xlink:type="simple">PME</abbrev> 0.08, <abbrev xmlns:xlink="http://www.w3.org/1999/xlink" xlink:title="posterior median eyes" id="ABBRID0EPXAE" xlink:type="simple">PME</abbrev>–<abbrev xmlns:xlink="http://www.w3.org/1999/xlink" xlink:title="posterior median eyes" id="ABBRID0ETXAE" xlink:type="simple">PME</abbrev> 0.16, <abbrev xmlns:xlink="http://www.w3.org/1999/xlink" xlink:title="posterior median eyes" id="ABBRID0EXXAE" xlink:type="simple">PME</abbrev>–<abbrev xmlns:xlink="http://www.w3.org/1999/xlink" xlink:title="posterior lateral eyes" id="ABBRID0E2XAE" xlink:type="simple">PLE</abbrev> 0.02, <abbrev xmlns:xlink="http://www.w3.org/1999/xlink" xlink:title="posterior lateral eyes" id="ABBRID0E6XAE" xlink:type="simple">PLE</abbrev>–<abbrev xmlns:xlink="http://www.w3.org/1999/xlink" xlink:title="posterior lateral eyes" id="ABBRID0EDYAE" xlink:type="simple">PLE</abbrev> 0.42, <abbrev xmlns:xlink="http://www.w3.org/1999/xlink" xlink:title="anterior lateral eyes" id="ABBRID0EHYAE" xlink:type="simple">ALE</abbrev>–<abbrev xmlns:xlink="http://www.w3.org/1999/xlink" xlink:title="posterior lateral eyes" id="ABBRID0ELYAE" xlink:type="simple">PLE</abbrev> 0.02. <abbrev xmlns:xlink="http://www.w3.org/1999/xlink" xlink:title="median ocular quadrangle" id="ABBRID0EPYAE" xlink:type="simple">MOQ</abbrev> 0.26 long, anterior width 0.28, posterior width 0.29. Mouthparts (Fig. <xref ref-type="fig" rid="F4">4B</xref>): chelicerae yellow-brown, with two anterior and one posterior teeth on margins of fang furrows, terminal part with row of black scopulae, fangs short; endites yellowish, apices paler and provided with dense black scopula; labium triangular, 0.16 long, 0.25 wide, yellow-brown. Sternum (Fig. <xref ref-type="fig" rid="F4">4B</xref>) 0.70 long, 0.64 wide, white, lateral margin dark, provided with sparse black setae, its lateral margin with inter- and intra-coxal triangles. Legs (Fig. <xref ref-type="fig" rid="F4">4A, B</xref>) yellow-brown; femora with dorsal spines. Leg measurements: leg I 5.32 (0.98 + 0.51 + 1.47 + 1.66 + 0.70), II 2.78 (0.78 + 0.38 + 0.65 + 0.59 + 0.38), III 4.41 (0.92 + 0.38 + 1.54 + 1.00 + 0.57), IV 5.79 (1.12+ 0.58 + 1.31 + 1.70 + 1.08). Opisthosoma (Fig. <xref ref-type="fig" rid="F4">4A, B</xref>) covered with black short setae. Dorsum of opisthosoma black; venter white, median part with wide dark gray band. Spinnerets (Fig. <xref ref-type="fig" rid="F4">4B</xref>) white, laterally with blackish patches.</p><p>Palp (Figs <xref ref-type="fig" rid="F4">4C, D</xref>, <xref ref-type="fig" rid="F5">5A–C</xref>). Coxae of palps white, other sections yellow; length to width ratio of femur 2.7, length to width ratio of patella 1.2; retrolateral tibial apophysis about 2.5 times the tibial length, thin apex finger-shaped, dorsolateral hook-shaped apophysis long and flat; cymbium with terminal spine, tutaculum obvious; tegular apophysis of moderate size, retrolaterally with flat and wide extension, tegular apophysis hook nearly straight in prolateral view; membranous conductor long, lamellate, and running almost along whole course of embolus; basal embolus almost triangular.</p><p>Female unknown.</p></tp:treatment-sec><tp:treatment-sec sec-type="distribution" id="SECID0ESZAE"><title>Distribution.</title><p>China (Shaanxi).</p></tp:treatment-sec><tp:treatment-sec sec-type="remarks" id="SECID0EXZAE"><title>Remarks.</title><p>The two new species <italic><tp:taxon-name><tp:taxon-name-part taxon-name-part-type="genus" reg="Zodarion">Z.</tp:taxon-name-part><tp:taxon-name-part taxon-name-part-type="species" reg="apertum">apertum</tp:taxon-name-part></tp:taxon-name></italic> sp. n. and <italic><tp:taxon-name><tp:taxon-name-part taxon-name-part-type="genus" reg="Zodarion">Z.</tp:taxon-name-part><tp:taxon-name-part taxon-name-part-type="species" reg="planum">planum</tp:taxon-name-part></tp:taxon-name></italic> sp. n., together with most known East Asian and Central Asian species of the <italic><tp:taxon-name><tp:taxon-name-part taxon-name-part-type="genus" reg="Zodarion">Zodarion</tp:taxon-name-part></tp:taxon-name></italic> (i.e. <italic><tp:taxon-name><tp:taxon-name-part taxon-name-part-type="genus" reg="Zodarion">Z.</tp:taxon-name-part><tp:taxon-name-part taxon-name-part-type="species" reg="asiaticum">asiaticum</tp:taxon-name-part></tp:taxon-name></italic> Tyschchenko, 1970, <italic><tp:taxon-name><tp:taxon-name-part taxon-name-part-type="genus" reg="Zodarion">Z.</tp:taxon-name-part><tp:taxon-name-part taxon-name-part-type="species" reg="bekuzini">bekuzini</tp:taxon-name-part></tp:taxon-name></italic> Nenilin, 1985, <italic><tp:taxon-name><tp:taxon-name-part taxon-name-part-type="genus" reg="Zodarion">Z.</tp:taxon-name-part><tp:taxon-name-part taxon-name-part-type="species" reg="chaoyangense">chaoyangense</tp:taxon-name-part></tp:taxon-name></italic> Zhu &amp; Zhu, 1983, <italic><tp:taxon-name><tp:taxon-name-part taxon-name-part-type="genus" reg="Zodarion">Z.</tp:taxon-name-part><tp:taxon-name-part taxon-name-part-type="species" reg="continentale">continentale</tp:taxon-name-part></tp:taxon-name></italic> Andreeva &amp; Tyschchenko, 1968, <italic><tp:taxon-name><tp:taxon-name-part taxon-name-part-type="genus" reg="Zodarion">Z.</tp:taxon-name-part><tp:taxon-name-part taxon-name-part-type="species" reg="furcum">furcum</tp:taxon-name-part></tp:taxon-name></italic> Zhu, 1988, <italic><tp:taxon-name><tp:taxon-name-part taxon-name-part-type="genus" reg="Zodarion">Z.</tp:taxon-name-part><tp:taxon-name-part taxon-name-part-type="species" reg="mongolicum">mongolicum</tp:taxon-name-part></tp:taxon-name></italic> (Marusik &amp; Koponen, 2001), <italic><tp:taxon-name><tp:taxon-name-part taxon-name-part-type="genus" reg="Zodarion">Z.</tp:taxon-name-part><tp:taxon-name-part taxon-name-part-type="species" reg="nenilini">nenilini</tp:taxon-name-part></tp:taxon-name></italic> Eskov, 1995 (also distributed in European area and Urals of Russia), <italic><tp:taxon-name><tp:taxon-name-part taxon-name-part-type="genus" reg="Zodarion">Z.</tp:taxon-name-part><tp:taxon-name-part taxon-name-part-type="species" reg="proszynskii">proszynskii</tp:taxon-name-part></tp:taxon-name></italic> Nenilin &amp; Fet, 1985, <italic><tp:taxon-name><tp:taxon-name-part taxon-name-part-type="genus" reg="Zodarion">Z.</tp:taxon-name-part><tp:taxon-name-part taxon-name-part-type="species" reg="schmidti">schmidti</tp:taxon-name-part></tp:taxon-name></italic> (Marusik &amp; Koponen, 2001), <italic><tp:taxon-name><tp:taxon-name-part taxon-name-part-type="genus" reg="Zodarion">Z.</tp:taxon-name-part><tp:taxon-name-part taxon-name-part-type="species" reg="spasskyi">spasskyi</tp:taxon-name-part></tp:taxon-name></italic> Charitonov, 1946, <italic><tp:taxon-name><tp:taxon-name-part taxon-name-part-type="genus" reg="Zodarion">Z.</tp:taxon-name-part><tp:taxon-name-part taxon-name-part-type="species" reg="hunanense">hunanense</tp:taxon-name-part></tp:taxon-name></italic> Yin, 2012, <italic><tp:taxon-name><tp:taxon-name-part taxon-name-part-type="genus" reg="Zodarion">Z.</tp:taxon-name-part><tp:taxon-name-part taxon-name-part-type="species" reg="sytchevskajae">sytchevskajae</tp:taxon-name-part></tp:taxon-name></italic> Nenilin &amp; Fet, 1985, <italic><tp:taxon-name><tp:taxon-name-part taxon-name-part-type="genus" reg="Zodarion">Z.</tp:taxon-name-part><tp:taxon-name-part taxon-name-part-type="species" reg="volgouralensis">volgouralensis</tp:taxon-name-part></tp:taxon-name></italic> (Ponomarev, 2007) (also distributed in Astrakhan of Russia), and <italic><tp:taxon-name><tp:taxon-name-part taxon-name-part-type="genus" reg="Zodarion">Z.</tp:taxon-name-part><tp:taxon-name-part taxon-name-part-type="species" reg="zebra">zebra</tp:taxon-name-part></tp:taxon-name></italic> Charitonov, 1946) appear to comprise an undescribed group with the following common characters: the long and thin embolus rising at the prolateral or basal part of the tegulum; tegular apophysis wide and strong, with a downwardly-directed hook; a modified apical portion of the retrolateral tibial <!--PageBreak-->apophysis turning dorsally; cymbium with tutaculum; epigyne with incised posteromedian margin and median hood; apical parts of spiraled spermathecae converging. They are different from the <italic>lutipes</italic> group (<xref ref-type="bibr" rid="B3">Bosmans 2009</xref>) in having a long conductor, the tutaculum of the cymbium, and the converging apex of the spermathecae.</p><p><italic><tp:taxon-name><tp:taxon-name-part taxon-name-part-type="genus" reg="Zodarion">Zodarion</tp:taxon-name-part><tp:taxon-name-part taxon-name-part-type="species" reg="hunanense">hunanense</tp:taxon-name-part></tp:taxon-name></italic> was described based only on a female specimen from Hunan province of China. The possibility exists that <italic><tp:taxon-name><tp:taxon-name-part taxon-name-part-type="genus" reg="Zodarion">Z.</tp:taxon-name-part><tp:taxon-name-part taxon-name-part-type="species" reg="planum">planum</tp:taxon-name-part></tp:taxon-name></italic> sp. n. is conspecific with <italic><tp:taxon-name><tp:taxon-name-part taxon-name-part-type="genus" reg="Zodarion">Z.</tp:taxon-name-part><tp:taxon-name-part taxon-name-part-type="species" reg="hunanense">hunanense</tp:taxon-name-part></tp:taxon-name></italic>.</p></tp:treatment-sec><ref-list><ref id="B3"><mixed-citation xmlns:xlink="http://www.w3.org/1999/xlink" xlink:type="simple"><person-group><name name-style="western"><surname>Bosmans</surname><given-names>R</given-names></name></person-group> (<year>2009</year>) <article-title>Revision of the genus <italic><tp:taxon-name><tp:taxon-name-part taxon-name-part-type="genus">Zodarion</tp:taxon-name-part></tp:taxon-name></italic> Walckenaer, 1833, part III. South East Europe and Turkey (<tp:taxon-name><tp:taxon-name-part taxon-name-part-type="order">Araneae</tp:taxon-name-part></tp:taxon-name>: <tp:taxon-name><tp:taxon-name-part taxon-name-part-type="family">Zodariidae</tp:taxon-name-part></tp:taxon-name>).</article-title><source>Contributions to Natural History</source><volume>12</volume>: <fpage>211</fpage>–<lpage>295</lpage>.</mixed-citation></ref></ref-list></tp:taxon-treatment>
