# Supplementary material for: Three new species of the genus Zodarion (Araneae, Zodariidae) from China
Source: Zookeys. 2019 Jan 7;(813):67–87. doi: 10.3897/zookeys.813.29683 (PMC6331517; doi:10.3897/zookeys.813.29683)
Supplement: XML Treatment for Zodarion ovatum [file zookeys.813.29683-treatment4.xml]

<!DOCTYPE tp:taxon-treatment
  PUBLIC "-//TaxonX//DTD Taxonomic Treatment Publishing DTD v0 20100105//EN" "tax-treatment-NSO.dtd">
<tp:taxon-treatment xmlns:tp="http://www.plazi.org/taxpub"><tp:treatment-meta><kwd-group><label>Taxon classification</label><kwd><named-content xmlns:xlink="http://www.w3.org/1999/xlink" content-type="kingdom">Animalia</named-content></kwd><kwd><named-content xmlns:xlink="http://www.w3.org/1999/xlink" content-type="order">Araneae</named-content></kwd><kwd><named-content xmlns:xlink="http://www.w3.org/1999/xlink" content-type="family">Zodariidae</named-content></kwd></kwd-group><mixed-citation publication-type="journal"><person-group><name><surname>Zhang</surname><given-names>Bao-Shi</given-names></name><name><surname>Zhang</surname><given-names>Feng</given-names></name></person-group><article-title>Three new species of the genus <italic><tp:taxon-name><tp:taxon-name-part taxon-name-part-type="genus" reg="Zodarion">Zodarion</tp:taxon-name-part></tp:taxon-name></italic> (<tp:taxon-name><tp:taxon-name-part taxon-name-part-type="order">Araneae</tp:taxon-name-part></tp:taxon-name>, <tp:taxon-name><tp:taxon-name-part taxon-name-part-type="family">Zodariidae</tp:taxon-name-part></tp:taxon-name>) from China</article-title><source>Zookeys</source><day>7</day><month>1</month><year>2019</year><volume>2019</volume><issue>813</issue><fpage>67</fpage><lpage>87</lpage><pub-id pub-id-type="doi">10.3897/zookeys.813.29683</pub-id></mixed-citation></tp:treatment-meta><tp:nomenclature><tp:taxon-name>
              <tp:taxon-name-part taxon-name-part-type="genus" reg="Zodarion">Zodarion</tp:taxon-name-part>
              <tp:taxon-name-part taxon-name-part-type="species" reg="ovatum">ovatum</tp:taxon-name-part>
              <object-id xmlns:xlink="http://www.w3.org/1999/xlink" content-type="zoobank" xlink:type="simple">http://zoobank.org/4C6933CB-C3BA-43C1-A952-05BED360B6B2</object-id>
            </tp:taxon-name><tp:taxon-status xmlns:xlink="http://www.w3.org/1999/xlink" xlink:type="simple">sp. n.</tp:taxon-status><xref ref-type="fig" rid="F6">Figures 6</xref><xref ref-type="fig" rid="F7">, 7</xref><xref ref-type="fig" rid="F8">, 8</xref></tp:nomenclature><tp:treatment-sec sec-type="type material" id="SECID0EUCAG"><title>Type material.</title><p><bold>Holotype</bold> ♂ (Z-Yunnan-200505-18), Yuanmou County (<named-content xmlns:xlink="http://www.w3.org/1999/xlink" content-type="dwc:verbatimCoordinates" xlink:type="simple"><named-content content-type="geo-json" specific-use="{&#34;type&#34;:&#34;Point&#34;,&#34;coordinates&#34;:[101.750000,25.850000]}" id="NCID0E6CAG" xlink:type="simple">25°51'N, 101°45'E</named-content></named-content>), Yunnan Province, China, 26 May 2005, collector unknown. <bold>Paratypes</bold>: 71 ♂ (Z-Yunnan-200505-19 - Z- Yunnan-200505-89) and 33 ♀ (Z- Yunnan-200505-90 - Yunnan-200505-122), same data as holotype.</p></tp:treatment-sec><tp:treatment-sec sec-type="diagnosis" id="SECID0EGDAG"><title>Diagnosis.</title><p>The males of <italic><tp:taxon-name><tp:taxon-name-part taxon-name-part-type="genus" reg="Zodarion">Z.</tp:taxon-name-part><tp:taxon-name-part taxon-name-part-type="species" reg="ovatum">ovatum</tp:taxon-name-part></tp:taxon-name></italic> sp. n. are similar to those of <italic><tp:taxon-name><tp:taxon-name-part taxon-name-part-type="genus" reg="Zodarion">Zodarion</tp:taxon-name-part><tp:taxon-name-part taxon-name-part-type="species" reg="nitidum">nitidum</tp:taxon-name-part></tp:taxon-name></italic> (Audouin, 1826), <italic><tp:taxon-name><tp:taxon-name-part taxon-name-part-type="genus" reg="Zodarion">Z.</tp:taxon-name-part><tp:taxon-name-part taxon-name-part-type="species" reg="christae">christae</tp:taxon-name-part></tp:taxon-name></italic> Bosmans, 2009, <italic><tp:taxon-name><tp:taxon-name-part taxon-name-part-type="genus" reg="Zodarion">Z.</tp:taxon-name-part><tp:taxon-name-part taxon-name-part-type="species" reg="deltshevi">deltshevi</tp:taxon-name-part></tp:taxon-name></italic> Bosmans, 2009, and <italic><tp:taxon-name><tp:taxon-name-part taxon-name-part-type="genus" reg="Zodarion">Z.</tp:taxon-name-part><tp:taxon-name-part taxon-name-part-type="species" reg="samos">samos</tp:taxon-name-part></tp:taxon-name></italic> Bosmans, 2009 because of the flagelliform embolus rising at the basal part of the tegulum, the small tegular apophysis and the retrolateral tibial apophysis terminally pointed in ventral view, though it can be distinguished from the others by the small oval base of the embolus (triangular in the other three species), and the lack of a gland in the base of the cymbium (present in the other three species). The females of <italic><tp:taxon-name><tp:taxon-name-part taxon-name-part-type="genus" reg="Zodarion">Z.</tp:taxon-name-part><tp:taxon-name-part taxon-name-part-type="species" reg="ovatum">ovatum</tp:taxon-name-part></tp:taxon-name></italic> sp. n. are similar to female <italic><tp:taxon-name><tp:taxon-name-part taxon-name-part-type="genus" reg="Zodarion">Z.</tp:taxon-name-part><tp:taxon-name-part taxon-name-part-type="species" reg="soror">soror</tp:taxon-name-part></tp:taxon-name></italic> (Simon, 1873) in having swollen copulatory ducts, and also to <italic><tp:taxon-name><tp:taxon-name-part taxon-name-part-type="genus" reg="Zodarion">Z.</tp:taxon-name-part><tp:taxon-name-part taxon-name-part-type="species" reg="ludibundum">ludibundum</tp:taxon-name-part></tp:taxon-name></italic> Simon, 1914 and <italic><tp:taxon-name><tp:taxon-name-part taxon-name-part-type="genus" reg="Zodarion">Z.</tp:taxon-name-part><tp:taxon-name-part taxon-name-part-type="species" reg="nigriceps">nigriceps</tp:taxon-name-part></tp:taxon-name></italic> (Simon, 1873) by the oblique lateral margines of epigyne, but the copulatory ducts of <italic><tp:taxon-name><tp:taxon-name-part taxon-name-part-type="genus" reg="Zodarion">Z.</tp:taxon-name-part><tp:taxon-name-part taxon-name-part-type="species" reg="ovatum">ovatum</tp:taxon-name-part></tp:taxon-name></italic> sp. n. are longitudinally arranged (Figs <xref ref-type="fig" rid="F7">7A–E</xref>, <xref ref-type="fig" rid="F8">8A–E</xref>) rather than oblique in the three other species.</p></tp:treatment-sec><tp:treatment-sec sec-type="etymology" id="SECID0ECHAG"><title>Etymology.</title><p>The specific name is from the Latin <italic><tp:taxon-name><tp:taxon-name-part taxon-name-part-type="genus" reg="Zodarion"/><tp:taxon-name-part taxon-name-part-type="species" reg="ovatum">ovatum</tp:taxon-name-part></tp:taxon-name></italic>, in reference to the oval shape of the swollen copulatory ducts; adjective.</p></tp:treatment-sec><tp:treatment-sec sec-type="description" id="SECID0ESHAG"><title>Description.</title><p>Male (holotype): total length 1.85; carapace 0.99 long, 0.68 wide; opisthosoma 0.88 long, 0.64 wide. Carapace (Fig. <xref ref-type="fig" rid="F6">6A</xref>) longer than wide, yellow-brown, median part with faint black patch in front of black fovea, thorax flat, tegument smooth and shiny. Clypeus 0.09 high, yellow-brown. Anterior eye row slightly procurved, posterior eye row strongly procurved in dorsal view. Ocular area black. Eye sizes and interdistances: <abbrev xmlns:xlink="http://www.w3.org/1999/xlink" xlink:title="anterior median eyes" id="ABBRID0E3HAG" xlink:type="simple">AME</abbrev> 0.11, <abbrev xmlns:xlink="http://www.w3.org/1999/xlink" xlink:title="anterior lateral eyes" id="ABBRID0EAIAG" xlink:type="simple">ALE</abbrev> 0.03, <abbrev xmlns:xlink="http://www.w3.org/1999/xlink" xlink:title="posterior median eyes" id="ABBRID0EEIAG" xlink:type="simple">PME</abbrev> 0.04, <abbrev xmlns:xlink="http://www.w3.org/1999/xlink" xlink:title="posterior lateral eyes" id="ABBRID0EIIAG" xlink:type="simple">PLE</abbrev> 0.04, <abbrev xmlns:xlink="http://www.w3.org/1999/xlink" xlink:title="anterior median eyes" id="ABBRID0EMIAG" xlink:type="simple">AME</abbrev>–<abbrev xmlns:xlink="http://www.w3.org/1999/xlink" xlink:title="anterior median eyes" id="ABBRID0EQIAG" xlink:type="simple">AME</abbrev> 0.05, <abbrev xmlns:xlink="http://www.w3.org/1999/xlink" xlink:title="anterior median eyes" id="ABBRID0EUIAG" xlink:type="simple">AME</abbrev>–<abbrev xmlns:xlink="http://www.w3.org/1999/xlink" xlink:title="anterior lateral eyes" id="ABBRID0EYIAG" xlink:type="simple">ALE</abbrev> 0.03, <abbrev xmlns:xlink="http://www.w3.org/1999/xlink" xlink:title="anterior lateral eyes" id="ABBRID0E3IAG" xlink:type="simple">ALE</abbrev>–<abbrev xmlns:xlink="http://www.w3.org/1999/xlink" xlink:title="anterior lateral eyes" id="ABBRID0EAJAG" xlink:type="simple">ALE</abbrev> 0.33, <abbrev xmlns:xlink="http://www.w3.org/1999/xlink" xlink:title="anterior median eyes" id="ABBRID0EEJAG" xlink:type="simple">AME</abbrev>–<abbrev xmlns:xlink="http://www.w3.org/1999/xlink" xlink:title="posterior median eyes" id="ABBRID0EIJAG" xlink:type="simple">PME</abbrev> 0.07, <abbrev xmlns:xlink="http://www.w3.org/1999/xlink" xlink:title="posterior median eyes" id="ABBRID0EMJAG" xlink:type="simple">PME</abbrev>–<abbrev xmlns:xlink="http://www.w3.org/1999/xlink" xlink:title="posterior median eyes" id="ABBRID0EQJAG" xlink:type="simple">PME</abbrev> 0.16, <abbrev xmlns:xlink="http://www.w3.org/1999/xlink" xlink:title="posterior median eyes" id="ABBRID0EUJAG" xlink:type="simple">PME</abbrev>–<abbrev xmlns:xlink="http://www.w3.org/1999/xlink" xlink:title="posterior lateral eyes" id="ABBRID0EYJAG" xlink:type="simple">PLE</abbrev> 0.03, <abbrev xmlns:xlink="http://www.w3.org/1999/xlink" xlink:title="posterior lateral eyes" id="ABBRID0E3JAG" xlink:type="simple">PLE</abbrev>–<abbrev xmlns:xlink="http://www.w3.org/1999/xlink" xlink:title="posterior lateral eyes" id="ABBRID0EAKAG" xlink:type="simple">PLE</abbrev> 0.33, <abbrev xmlns:xlink="http://www.w3.org/1999/xlink" xlink:title="anterior lateral eyes" id="ABBRID0EEKAG" xlink:type="simple">ALE</abbrev>–<abbrev xmlns:xlink="http://www.w3.org/1999/xlink" xlink:title="posterior lateral eyes" id="ABBRID0EIKAG" xlink:type="simple">PLE</abbrev> 0.01. <abbrev xmlns:xlink="http://www.w3.org/1999/xlink" xlink:title="median ocular quadrangle" id="ABBRID0EMKAG" xlink:type="simple">MOQ</abbrev> 0.21 long, anterior width 0.24, posterior width 0.25. Mouthparts (Fig. <xref ref-type="fig" rid="F6">6B</xref>): chelicerae yellow-brown, with two anterior and one posterior teeth on margins of fang furrows, terminal part with row of black scopulae, fangs short; endites yellow, apices paler and provided with dense black scopula; labium triangular, 0.11 long, 0.18 wide, yellow-brown, median part with semi-orbicular brown band. Sternum (Fig. <xref ref-type="fig" rid="F6">6B</xref>) 0.52 long, 0.55 wide, white, lateral margin dark, provided with sparse black setae, its lateral margin with inter- and intra-coxal triangles. Legs (Fig. <xref ref-type="fig" rid="F6">6A, B</xref>) brown. Leg measurements: leg I 2.83 (0.75 + 0.26 + 0.59 + 0.78 + 0.45), II 2.54 (0.62 + 0.24 + 0.45 + 0.79 + 0.44), III 2.62 (0.71 + 0.20 + 0.46 + 0.80 + 0.45), IV 3.56 (0.79 + 0.31 + 0.80 + 1.01 + 0.65). Opisthosoma (Fig. <xref ref-type="fig" rid="F6">6A, B</xref>) oval, covered with black short setae. Dorsum of opisthosoma gray, covered by many dark patches; venter white. Spinnerets (Fig. <xref ref-type="fig" rid="F6">6B</xref>) pale yellow.</p><fig id="F6" position="float" orientation="portrait"><label>Figure 6.</label><caption><p><italic><tp:taxon-name><tp:taxon-name-part taxon-name-part-type="genus" reg="Zodarion">Zodarion</tp:taxon-name-part><tp:taxon-name-part taxon-name-part-type="species" reg="ovatum">ovatum</tp:taxon-name-part></tp:taxon-name></italic> sp. n., male holotype (<bold>A, B</bold>) and female paratype (<bold>C, D</bold>) Habitus (<bold>A, C</bold> dorsal view <bold>B, D</bold> ventral view).</p></caption><graphic xmlns:xlink="http://www.w3.org/1999/xlink" xlink:href="zookeys-813-067-g006.jpg" position="float" orientation="portrait" xlink:type="simple" id="oo_254902.jpg"/></fig><p>Palp (Figs <xref ref-type="fig" rid="F7">7A–C</xref>, <xref ref-type="fig" rid="F8">8A–C</xref>). Palps yellow brown; length to width ratio of femur 2.5, length to width ratio of patella 1.3; retrolateral tibial apophysis as long as tibia, thin and slightly curved in ventral view, but wide in retrolateral view, without dorsolateral process; tegular apophysis large and complex, tip turning gradually tapering, hook of tegular apophysis pointed posteriorly in prolateral view; membranous conductor short; base of embolus small and oval, connected to tegulum via white membrane.</p><fig id="F7" position="float" orientation="portrait"><label>Figure 7.</label><caption><p><italic><tp:taxon-name><tp:taxon-name-part taxon-name-part-type="genus" reg="Zodarion">Zodarion</tp:taxon-name-part><tp:taxon-name-part taxon-name-part-type="species" reg="ovatum">ovatum</tp:taxon-name-part></tp:taxon-name></italic> sp. n., male holotype left palp (<bold>A–C</bold>) and female paratype (<bold>D, E</bold>) <bold>A</bold> Prolateral view <bold>B</bold> Ventral view <bold>C</bold> Retrolateral view <bold>D</bold> Epigynum, ventral view <bold>E</bold> Vulva, dorsal view.</p></caption><graphic xmlns:xlink="http://www.w3.org/1999/xlink" xlink:href="zookeys-813-067-g007.jpg" position="float" orientation="portrait" xlink:type="simple" id="oo_254903.jpg"/></fig><fig id="F8" position="float" orientation="portrait"><label>Figure 8.</label><caption><p><italic><tp:taxon-name><tp:taxon-name-part taxon-name-part-type="genus" reg="Zodarion">Zodarion</tp:taxon-name-part><tp:taxon-name-part taxon-name-part-type="species" reg="ovatum">ovatum</tp:taxon-name-part></tp:taxon-name></italic> sp. n., male holotype (<bold>A–C</bold>) and female paratype (<bold>D, E</bold>) <bold>A–C</bold> Left male palp (<bold>A</bold> prolateral view <bold>B</bold> ventral view <bold>C</bold> retrolateral view) <bold>D</bold> Epigynum, ventral view <bold>E</bold> Vulva, dorsal view. Abbreviations: C, conductor; CD, copulatory ducts; CO, copulatory opening; E, embolus; RTA, retrolateral tibial apophysis; S, spermatheca; TA, tegular apophysis; TAH, tegular apophysis hook.</p></caption><graphic xmlns:xlink="http://www.w3.org/1999/xlink" xlink:href="zookeys-813-067-g008.jpg" position="float" orientation="portrait" xlink:type="simple" id="oo_254904.jpg"/></fig><p><bold>Female.</bold> One of the specimens (Z-Laos-11–25) measured: total length 2.65; carapace 1.20 long, 0.84 wide; opisthosoma 1.48 long, 1.05 wide. Carapace yellow-brown. Clypeal height 0.09. Eye sizes and interdistances: <abbrev xmlns:xlink="http://www.w3.org/1999/xlink" xlink:title="anterior median eyes" id="ABBRID0EAPAG" xlink:type="simple">AME</abbrev> 0.13, <abbrev xmlns:xlink="http://www.w3.org/1999/xlink" xlink:title="anterior lateral eyes" id="ABBRID0EEPAG" xlink:type="simple">ALE</abbrev> 0.09, <abbrev xmlns:xlink="http://www.w3.org/1999/xlink" xlink:title="posterior median eyes" id="ABBRID0EIPAG" xlink:type="simple">PME</abbrev> 0.05, <abbrev xmlns:xlink="http://www.w3.org/1999/xlink" xlink:title="posterior lateral eyes" id="ABBRID0EMPAG" xlink:type="simple">PLE</abbrev> 0.08, <abbrev xmlns:xlink="http://www.w3.org/1999/xlink" xlink:title="anterior median eyes" id="ABBRID0EQPAG" xlink:type="simple">AME</abbrev>–<abbrev xmlns:xlink="http://www.w3.org/1999/xlink" xlink:title="anterior median eyes" id="ABBRID0EUPAG" xlink:type="simple">AME</abbrev> 0.04, <abbrev xmlns:xlink="http://www.w3.org/1999/xlink" xlink:title="anterior median eyes" id="ABBRID0EYPAG" xlink:type="simple">AME</abbrev>–<abbrev xmlns:xlink="http://www.w3.org/1999/xlink" xlink:title="anterior lateral eyes" id="ABBRID0E3PAG" xlink:type="simple">ALE</abbrev> 0.03, <abbrev xmlns:xlink="http://www.w3.org/1999/xlink" xlink:title="anterior lateral eyes" id="ABBRID0EAQAG" xlink:type="simple">ALE</abbrev>–<abbrev xmlns:xlink="http://www.w3.org/1999/xlink" xlink:title="anterior lateral eyes" id="ABBRID0EEQAG" xlink:type="simple">ALE</abbrev> 0.41, <abbrev xmlns:xlink="http://www.w3.org/1999/xlink" xlink:title="anterior median eyes" id="ABBRID0EIQAG" xlink:type="simple">AME</abbrev>–<abbrev xmlns:xlink="http://www.w3.org/1999/xlink" xlink:title="posterior median eyes" id="ABBRID0EMQAG" xlink:type="simple">PME</abbrev> 0.06, <abbrev xmlns:xlink="http://www.w3.org/1999/xlink" xlink:title="posterior median eyes" id="ABBRID0EQQAG" xlink:type="simple">PME</abbrev>–<abbrev xmlns:xlink="http://www.w3.org/1999/xlink" xlink:title="posterior median eyes" id="ABBRID0EUQAG" xlink:type="simple">PME</abbrev> 0.21, <abbrev xmlns:xlink="http://www.w3.org/1999/xlink" xlink:title="posterior median eyes" id="ABBRID0EYQAG" xlink:type="simple">PME</abbrev>–<abbrev xmlns:xlink="http://www.w3.org/1999/xlink" xlink:title="posterior lateral eyes" id="ABBRID0E3QAG" xlink:type="simple">PLE</abbrev> 0.02, <abbrev xmlns:xlink="http://www.w3.org/1999/xlink" xlink:title="posterior lateral eyes" id="ABBRID0EARAG" xlink:type="simple">PLE</abbrev>–<abbrev xmlns:xlink="http://www.w3.org/1999/xlink" xlink:title="posterior lateral eyes" id="ABBRID0EERAG" xlink:type="simple">PLE</abbrev> 0.38, <abbrev xmlns:xlink="http://www.w3.org/1999/xlink" xlink:title="anterior lateral eyes" id="ABBRID0EIRAG" xlink:type="simple">ALE</abbrev>–<abbrev xmlns:xlink="http://www.w3.org/1999/xlink" xlink:title="posterior lateral eyes" id="ABBRID0EMRAG" xlink:type="simple">PLE</abbrev> 0.02. <abbrev xmlns:xlink="http://www.w3.org/1999/xlink" xlink:title="median ocular quadrangle" id="ABBRID0EQRAG" xlink:type="simple">MOQ</abbrev> 0.60 long, front width 0.70, back width 0.26. Mouthparts (Figure <xref ref-type="fig" rid="F1">1D</xref>): labium 0.17 long, 0.21 <!--PageBreak--><!--PageBreak-->wide. Sternum 0.83 long, 0.97 wide. Leg measurements: I 2.66 (0.71 + 0.22 + 0.59 + 0.50 + 0.64), II 2.37 (0.81 + 0.17 + 0.47 + 0.64 + 0.28), III 2.54 (0.72 + 0.23+ 0.34 + 0.79+ 0.46), IV 3.79 (1.07 + 0.27 + 0.63 + 1.18 + 0.64). Dorsum of opisthosoma black; venter gray-brown. Other coloration as in male (Fig. <xref ref-type="fig" rid="F6">6C, D</xref>).</p><p>Epigyne with two oblique chitinous sutures, copulatory openings situated almost in the central part of epigyne; anterior part of copulatory ducts swollen, visible through integument; spermathecae small, situated posteriorly and well separated (Figs <xref ref-type="fig" rid="F7">7D, E</xref>, <xref ref-type="fig" rid="F8">8D, E</xref>).</p></tp:treatment-sec><tp:treatment-sec sec-type="distribution" id="SECID0EJSAG"><title>Distribution.</title><p>China (Yunnan).</p></tp:treatment-sec><tp:treatment-sec sec-type="remarks" id="SECID0EOSAG"><title>Remarks.</title><p>The males of species <italic><tp:taxon-name><tp:taxon-name-part taxon-name-part-type="genus" reg="Zodarion">Z.</tp:taxon-name-part><tp:taxon-name-part taxon-name-part-type="species" reg="ovatum">ovatum</tp:taxon-name-part></tp:taxon-name></italic> sp. n. belong to the <italic>lutipes</italic> group with their long embolus rising at the posterior part of the tegulum; tibial apophysis short, robust and without lateral process. The females of <italic><tp:taxon-name><tp:taxon-name-part taxon-name-part-type="genus" reg="Zodarion">Z.</tp:taxon-name-part><tp:taxon-name-part taxon-name-part-type="species" reg="ovatum">ovatum</tp:taxon-name-part></tp:taxon-name></italic> sp. n. resemble the species of the <italic>italicum</italic> group (<xref ref-type="bibr" rid="B2">Bosmans 1997</xref>) with their parallel or converging chitinous sutures on the epigyne and swollen copulatory ducts.</p></tp:treatment-sec><tp:treatment-sec><!--Section generated to contain objects referenced in tp:taxon-treatment.--><fig id="F1" position="float" orientation="portrait"><label>Figure 1.</label><caption><p><italic><tp:taxon-name><tp:taxon-name-part taxon-name-part-type="genus" reg="Zodarion">Zodarion</tp:taxon-name-part><tp:taxon-name-part taxon-name-part-type="species" reg="apertum">apertum</tp:taxon-name-part></tp:taxon-name></italic> sp. n., habitus (<bold>A, C</bold> dorsal view <bold>B, D</bold> ventral view) <bold>A, B</bold> Male holotype <bold>C, D</bold> Female paratype.</p></caption><graphic xmlns:xlink="http://www.w3.org/1999/xlink" xlink:href="zookeys-813-067-g001.jpg" position="float" orientation="portrait" xlink:type="simple" id="oo_254897.jpg"/></fig></tp:treatment-sec><ref-list><ref id="B2"><mixed-citation xmlns:xlink="http://www.w3.org/1999/xlink" xlink:type="simple"><person-group><name name-style="western"><surname>Bosmans</surname><given-names>R</given-names></name></person-group> (<year>1997</year>) <article-title>Revision of the genus <italic><tp:taxon-name><tp:taxon-name-part taxon-name-part-type="genus">Zodarion</tp:taxon-name-part></tp:taxon-name></italic> Walckenaer, 1833, part II. Western and Central Europe, including Italy (<tp:taxon-name><tp:taxon-name-part taxon-name-part-type="order">Araneae</tp:taxon-name-part></tp:taxon-name>: <tp:taxon-name><tp:taxon-name-part taxon-name-part-type="family">Zodariidae</tp:taxon-name-part></tp:taxon-name>).</article-title><source>Bulletin of the British Arachnological Society</source><volume>10</volume>(<issue>8</issue>): <fpage>265</fpage>–<lpage>294</lpage>.</mixed-citation></ref></ref-list></tp:taxon-treatment>
