# Supplementary material for: Three new species of the genus Zodarion (Araneae, Zodariidae) from China
Source: Zookeys. 2019 Jan 7;(813):67–87. doi: 10.3897/zookeys.813.29683 (PMC6331517; doi:10.3897/zookeys.813.29683)
Supplement: XML Treatment for Zodarion furcum [file zookeys.813.29683-treatment6.xml]

<!DOCTYPE tp:taxon-treatment
  PUBLIC "-//TaxonX//DTD Taxonomic Treatment Publishing DTD v0 20100105//EN" "tax-treatment-NSO.dtd">
<tp:taxon-treatment xmlns:tp="http://www.plazi.org/taxpub"><tp:treatment-meta><kwd-group><label>Taxon classification</label><kwd><named-content xmlns:xlink="http://www.w3.org/1999/xlink" content-type="kingdom">Animalia</named-content></kwd><kwd><named-content xmlns:xlink="http://www.w3.org/1999/xlink" content-type="order">Araneae</named-content></kwd><kwd><named-content xmlns:xlink="http://www.w3.org/1999/xlink" content-type="family">Zodariidae</named-content></kwd></kwd-group><mixed-citation publication-type="journal"><person-group><name><surname>Zhang</surname><given-names>Bao-Shi</given-names></name><name><surname>Zhang</surname><given-names>Feng</given-names></name></person-group><article-title>Three new species of the genus <italic><tp:taxon-name><tp:taxon-name-part taxon-name-part-type="genus" reg="Zodarion">Zodarion</tp:taxon-name-part></tp:taxon-name></italic> (<tp:taxon-name><tp:taxon-name-part taxon-name-part-type="order">Araneae</tp:taxon-name-part></tp:taxon-name>, <tp:taxon-name><tp:taxon-name-part taxon-name-part-type="family">Zodariidae</tp:taxon-name-part></tp:taxon-name>) from China</article-title><source>Zookeys</source><day>7</day><month>1</month><year>2019</year><volume>2019</volume><issue>813</issue><fpage>67</fpage><lpage>87</lpage><pub-id pub-id-type="doi">10.3897/zookeys.813.29683</pub-id></mixed-citation></tp:treatment-meta><tp:nomenclature><tp:taxon-name>
              <tp:taxon-name-part taxon-name-part-type="genus" reg="Zodarion">Zodarion</tp:taxon-name-part>
              <tp:taxon-name-part taxon-name-part-type="species" reg="furcum">furcum</tp:taxon-name-part>
            </tp:taxon-name><tp:taxon-authority>Zhu, 1988</tp:taxon-authority><xref ref-type="fig" rid="F11">Figures 11</xref><xref ref-type="fig" rid="F12">, 12</xref><tp:nomenclature-citation-list><tp:nomenclature-citation><tp:taxon-name>
                  <tp:taxon-name-part taxon-name-part-type="genus" reg="Zodarion">Zodarion</tp:taxon-name-part>
                  <tp:taxon-name-part taxon-name-part-type="species" reg="furcum">furcum</tp:taxon-name-part>
                </tp:taxon-name><comment><xref ref-type="bibr" rid="B15">Zhu 1988</xref>: 354, fig. 5–9; <xref ref-type="bibr" rid="B11">Song et al. 1999</xref>: 431, fig. 257R, S, 258B; <xref ref-type="bibr" rid="B10">Song et al. 2001</xref>: 328, fig. 211A–E; <xref ref-type="bibr" rid="B6">Jocqué and Henrard 2015</xref>: 21.</comment></tp:nomenclature-citation><tp:nomenclature-citation><tp:taxon-name>
                  <tp:taxon-name-part taxon-name-part-type="genus" reg="Zodariellum">Zodariellum</tp:taxon-name-part>
                  <tp:taxon-name-part taxon-name-part-type="species" reg="furcum">furcum</tp:taxon-name-part>
                </tp:taxon-name><comment><xref ref-type="bibr" rid="B8">Marusik and Koponen 2001</xref>: 41.</comment></tp:nomenclature-citation></tp:nomenclature-citation-list></tp:nomenclature><tp:treatment-sec sec-type="material" id="SECID0EL3AG"><title>Material examined.</title><p>1♂ and 1♀, Shijiazhuang City (<named-content xmlns:xlink="http://www.w3.org/1999/xlink" content-type="dwc:verbatimCoordinates" xlink:type="simple"><named-content content-type="geo-json" specific-use="{&#34;type&#34;:&#34;Point&#34;,&#34;coordinates&#34;:[114.200000,38.250000]}" id="NCID0EU3AG" xlink:type="simple">38°15'N, 114°12'E</named-content></named-content>), Hebei Province, China, 17 May 1985, Mingsheng Zhu leg.</p></tp:treatment-sec><tp:treatment-sec sec-type="description" id="SECID0EZ3AG"><title>Description.</title><p>See <xref ref-type="bibr" rid="B15">Zhu (1988)</xref>.</p><fig id="F11" position="float" orientation="portrait"><label>Figure 11.</label><caption><p><italic><tp:taxon-name><tp:taxon-name-part taxon-name-part-type="genus" reg="Zodarion">Zodarion</tp:taxon-name-part><tp:taxon-name-part taxon-name-part-type="species" reg="furcum">furcum</tp:taxon-name-part></tp:taxon-name></italic> Zhu, 1988, male holotype (<bold>A, B</bold>) and female paratype (<bold>C, D</bold>) Habitus (<bold>A, C</bold> dorsal view <bold>B, D</bold> ventral view).</p></caption><graphic xmlns:xlink="http://www.w3.org/1999/xlink" xlink:href="zookeys-813-067-g011.jpg" position="float" orientation="portrait" xlink:type="simple" id="oo_254907.jpg"/></fig><fig id="F12" position="float" orientation="portrait"><label>Figure 12.</label><caption><p><italic><tp:taxon-name><tp:taxon-name-part taxon-name-part-type="genus" reg="Zodarion">Zodarion</tp:taxon-name-part><tp:taxon-name-part taxon-name-part-type="species" reg="furcum">furcum</tp:taxon-name-part></tp:taxon-name></italic> Zhu, 1988, male holotype left palp (<bold>A–C</bold>) and female paratype (<bold>D, E</bold>) <bold>A</bold> Prolateral view <bold>B</bold> Ventral view <bold>C</bold> Retrolateral view <bold>D</bold> Epigynum, ventral view <bold>E</bold> Vulva, dorsal view.</p></caption><graphic xmlns:xlink="http://www.w3.org/1999/xlink" xlink:href="zookeys-813-067-g012.jpg" position="float" orientation="portrait" xlink:type="simple" id="oo_254908.jpg"/></fig></tp:treatment-sec><tp:treatment-sec sec-type="distribution" id="SECID0EJ6AG"><title>Distribution.</title><p>China (Hebei).</p><!--PageBreak--><!--PageBreak--><!--PageBreak--><!--PageBreak--><!--PageBreak--></tp:treatment-sec><ref-list><ref id="B15"><mixed-citation xmlns:xlink="http://www.w3.org/1999/xlink" xlink:type="simple"><person-group><name name-style="western"><surname>Zhu</surname><given-names>MS</given-names></name></person-group> (<year>1988</year>) <article-title>A new spider of the genus <italic><tp:taxon-name><tp:taxon-name-part taxon-name-part-type="genus">Zodarium</tp:taxon-name-part></tp:taxon-name></italic> from China (<tp:taxon-name><tp:taxon-name-part taxon-name-part-type="order">Araneae</tp:taxon-name-part></tp:taxon-name>: <tp:taxon-name><tp:taxon-name-part taxon-name-part-type="family">Zodariidae</tp:taxon-name-part></tp:taxon-name>).</article-title><source>Acta Zootaxonomica Sinica</source><volume>13</volume>: <fpage>353</fpage>–<lpage>355</lpage>.</mixed-citation></ref><ref id="B11"><mixed-citation xmlns:xlink="http://www.w3.org/1999/xlink" xlink:type="simple"><person-group><name name-style="western"><surname>Song</surname><given-names>DX</given-names></name><name name-style="western"><surname>Zhu</surname><given-names>MS</given-names></name><name name-style="western"><surname>Chen</surname><given-names>J</given-names></name></person-group> (<year>1999</year>) The Spiders of China. Hebei University of Science and Techology Publishing House Shijiazhuang, 640 pp.</mixed-citation></ref><ref id="B10"><mixed-citation xmlns:xlink="http://www.w3.org/1999/xlink" xlink:type="simple"><person-group><name name-style="western"><surname>Song</surname><given-names>DX</given-names></name><name name-style="western"><surname>Zhu</surname><given-names>MS</given-names></name><name name-style="western"><surname>Chen</surname><given-names>J</given-names></name></person-group> (<year>2001</year>) The Fauna of Hebei, China: <tp:taxon-name><tp:taxon-name-part taxon-name-part-type="order">Araneae</tp:taxon-name-part></tp:taxon-name>. Hebei University of Science and Techology Publishing House Shijiazhuang, 510 pp.</mixed-citation></ref><ref id="B6"><mixed-citation xmlns:xlink="http://www.w3.org/1999/xlink" xlink:type="simple"><person-group><name name-style="western"><surname>Jocqué</surname><given-names>R</given-names></name><name name-style="western"><surname>Henrard</surname><given-names>A</given-names></name></person-group> (<year>2015</year>) <article-title>Revalidation of <italic><tp:taxon-name><tp:taxon-name-part taxon-name-part-type="genus">Acanthinozodium</tp:taxon-name-part></tp:taxon-name></italic> Denis, 1966 with description of three new species and discovery of a remarkable male palpal character (<tp:taxon-name><tp:taxon-name-part taxon-name-part-type="order">Araneae</tp:taxon-name-part></tp:taxon-name>, <tp:taxon-name><tp:taxon-name-part taxon-name-part-type="family">Zodariidae</tp:taxon-name-part></tp:taxon-name>).</article-title><source>European Journal of Taxonomy</source><volume>114</volume>: <fpage>1</fpage>–<lpage>23</lpage>. <ext-link xlink:type="simple" ext-link-type="doi" xlink:href="10.5852/ejt.2015.114">https://doi.org/10.5852/ejt.2015.114</ext-link></mixed-citation></ref><ref id="B8"><mixed-citation xmlns:xlink="http://www.w3.org/1999/xlink" xlink:type="simple"><person-group><name name-style="western"><surname>Marusik</surname><given-names>YM</given-names></name><name name-style="western"><surname>Koponen</surname><given-names>S</given-names></name></person-group> (<year>2001</year>) <article-title>Spiders of the family <tp:taxon-name><tp:taxon-name-part taxon-name-part-type="family">Zodariidae</tp:taxon-name-part></tp:taxon-name> from Mongolia (<tp:taxon-name><tp:taxon-name-part taxon-name-part-type="class">Arachnida</tp:taxon-name-part></tp:taxon-name>: <tp:taxon-name><tp:taxon-name-part taxon-name-part-type="order">Araneae</tp:taxon-name-part></tp:taxon-name>).</article-title><source>Reichenbachia</source><volume>34</volume>: <fpage>39</fpage>–<lpage>48</lpage>.</mixed-citation></ref></ref-list></tp:taxon-treatment>
